# Supplementary material for: Intracranial Aneurysm Classifier Using Phenotypic Factors: An International Pooled Analysis
Source: J Pers Med. 2022 Aug 30;12(9):1410. doi: 10.3390/jpm12091410 (PMC9501769; doi:10.3390/jpm12091410)
Supplement: Supplementary file 1 [file jpm-12-01410-s001.zip]

Archive with 1 entries (1 files):
- jpm-1722577-SI.pdf
